# Supplementary material for: Clinical Outcomes after Bilateral Implantation of a Wavefront-Shaping Extended Depth of Focus (EDOF) IOL with Mini-Monovision
Source: J Clin Med. 2024 May 30;13(11):3225. doi: 10.3390/jcm13113225 (PMC11172505; doi:10.3390/jcm13113225)
Supplement: Supplementary file 1 [file jcm-13-03225-s001.zip]

Archive with 1 entries (1 files):
- jcm-2956219-supplementary.pdf
